# Supplementary material for: S-Adenosylmethionine Inhibits Colorectal Cancer Cell Migration through Mirna-Mediated Targeting of Notch Signaling Pathway
Source: Int J Mol Sci. 2022 Jul 12;23(14):7673. doi: 10.3390/ijms23147673 (PMC9320859; doi:10.3390/ijms23147673)
Supplement: Supplementary file 1 [file ijms-23-07673-s001.zip]

Archive with 1 entries (1 files):
- ijms-1808985-supplementary.pdf
